# Supplementary material for: Optimizing Infusion Center Efficiency in Multiple Sclerosis: A Nursing Multicenter Survey on Organizational Impact of Ublituximab
Source: Healthcare (Basel). 2026 Jul 13;14(14):2094. doi: 10.3390/healthcare14142094 (PMC13411801; doi:10.3390/healthcare14142094)
Supplement: Supplementary file 1 [file healthcare-14-02094-s001.zip]

Archive with 1 entries (1 files):
- healthcare-4329181-supplementary.pdf
